# Supplementary material for: Description of two new species and redescription of one species of agnarid terrestrial isopods (Oniscidea, Agnaridae) from western Iran
Source: Zookeys. 2014 Sep 15;(440):45–56. doi: 10.3897/zookeys.440.7407 (PMC4195939; doi:10.3897/zookeys.440.7407)
Supplement: XML Treatment for Mongoloniscus [file zookeys.440.7407-treatment1.xml]

<!DOCTYPE tp:taxon-treatment
  PUBLIC "-//TaxonX//DTD Taxonomic Treatment Publishing DTD v0 20100105//EN" "tax-treatment-NSO.dtd">
<tp:taxon-treatment xmlns:tp="http://www.plazi.org/taxpub"><tp:treatment-meta><kwd-group><label>Taxon classification</label><kwd><named-content content-type="kingdom">Animalia</named-content></kwd><kwd><named-content content-type="order">Isopoda</named-content></kwd><kwd><named-content content-type="family">Agnaridae</named-content></kwd></kwd-group><mixed-citation publication-type="journal"><person-group><name><surname>Kashani</surname><given-names>Ghasem M.</given-names></name></person-group><article-title>Description of two new species and redescription of one species of agnarid terrestrial isopods (Oniscidea, Agnaridae) from western Iran</article-title><source>Zookeys</source><day>15</day><month>9</month><year>2014</year><volume>2014</volume><issue>440</issue><fpage>45</fpage><lpage>56</lpage><pub-id pub-id-type="doi">10.3897/zookeys.440.7407</pub-id></mixed-citation></tp:treatment-meta><tp:nomenclature><label>Genus</label><tp:taxon-name>
                            <tp:taxon-name-part taxon-name-part-type="genus">Mongoloniscus</tp:taxon-name-part>
                        </tp:taxon-name><tp:taxon-authority>Verhoeff, 1930</tp:taxon-authority></tp:nomenclature><tp:treatment-sec sec-type="Diagnosis"><title>Diagnosis.</title><p><xref ref-type="bibr" rid="B5">Kwon (1993)</xref> discussed in details the characteristics of the genus <italic><tp:taxon-name>Mongoloniscus</tp:taxon-name></italic> and considered it as a good genus. He mentioned the granulated dorsum and triangular median lobe of the head as differentiating characters of the genus from <italic><tp:taxon-name>Protracheoniscus</tp:taxon-name></italic>. According to the eco-morphological classification proposed by <xref ref-type="bibr" rid="B6">Schmalfuss (1984)</xref>, the members of the genus are clinger type.</p></tp:treatment-sec><ref-list><ref id="B5"><mixed-citation xmlns:xlink="http://www.w3.org/1999/xlink" xlink:type="simple"><person-group><name name-style="western"><surname>Kwon</surname><given-names>D</given-names></name></person-group> (<year>1993</year>) <article-title>Terrestrial Isopoda (Crustacea) from Korea.</article-title><source>Korean Journal of Zoology</source><volume>36</volume>: <fpage>133</fpage>–<lpage>158</lpage>.</mixed-citation></ref><ref id="B6"><mixed-citation xmlns:xlink="http://www.w3.org/1999/xlink" xlink:type="simple"><person-group><name name-style="western"><surname>Schmalfuss</surname><given-names>H</given-names></name></person-group> (<year>1984</year>) <article-title>Eco-morphological strategies in terrestrial isopods.</article-title><source>Symposia of the Zoological Society of London</source><volume>53</volume>: <fpage>49</fpage>–<lpage>63</lpage>.</mixed-citation></ref></ref-list></tp:taxon-treatment>
