# Supplementary material for: Description of two new species and redescription of one species of agnarid terrestrial isopods (Oniscidea, Agnaridae) from western Iran
Source: Zookeys. 2014 Sep 15;(440):45–56. doi: 10.3897/zookeys.440.7407 (PMC4195939; doi:10.3897/zookeys.440.7407)
Supplement: XML Treatment for Mongoloniscus persicus [file zookeys.440.7407-treatment2.xml]

<!DOCTYPE tp:taxon-treatment
  PUBLIC "-//TaxonX//DTD Taxonomic Treatment Publishing DTD v0 20100105//EN" "tax-treatment-NSO.dtd">
<tp:taxon-treatment xmlns:tp="http://www.plazi.org/taxpub"><tp:treatment-meta><kwd-group><label>Taxon classification</label><kwd><named-content content-type="kingdom">Animalia</named-content></kwd><kwd><named-content content-type="order">Isopoda</named-content></kwd><kwd><named-content content-type="family">Agnaridae</named-content></kwd></kwd-group><mixed-citation publication-type="journal"><person-group><name><surname>Kashani</surname><given-names>Ghasem M.</given-names></name></person-group><article-title>Description of two new species and redescription of one species of agnarid terrestrial isopods (Oniscidea, Agnaridae) from western Iran</article-title><source>Zookeys</source><day>15</day><month>9</month><year>2014</year><volume>2014</volume><issue>440</issue><fpage>45</fpage><lpage>56</lpage><pub-id pub-id-type="doi">10.3897/zookeys.440.7407</pub-id></mixed-citation></tp:treatment-meta><tp:nomenclature><tp:taxon-name>
                            <tp:taxon-name-part taxon-name-part-type="genus">Mongoloniscus</tp:taxon-name-part>
                            <tp:taxon-name-part taxon-name-part-type="species">persicus</tp:taxon-name-part>
                            <object-id xmlns:xlink="http://www.w3.org/1999/xlink" content-type="zoobank" xlink:type="simple">http://zoobank.org/7AD9DA60-17E6-418B-AEE6-346289578E08</object-id>
                        </tp:taxon-name><tp:taxon-status xmlns:xlink="http://www.w3.org/1999/xlink" xlink:type="simple">sp. n.</tp:taxon-status></tp:nomenclature><tp:treatment-sec sec-type="Material examined"><title>Material examined.</title><p>Holotype: male, 5.5 mm, <bold>Zanjan</bold>, the University of Zanjan campus, 13 June 2011, leg. G.M. Kashani (ZUTC Iso.1121).</p><p>Paratypes: <bold>Zanjan</bold>, same data as holotype, two males and two females (IRIPP Iso-1051); same data as holotype, five males and six females (PCGMK1530); Mellat Park, <named-content xmlns:xlink="http://www.w3.org/1999/xlink" content-type="dwc:verbatimCoordinates" xlink:type="simple">36°39.5'N, 48°31.5'E</named-content>, 19 September 2011, leg. G.M. Kashani, one male (SMNS T308); Mellat Park, <named-content xmlns:xlink="http://www.w3.org/1999/xlink" content-type="dwc:verbatimCoordinates" xlink:type="simple">36°39.5'N, 48°31.5'E</named-content>, 19 September 2011, leg. G.M. Kashani, one female (SMNS T309); Mellat Park, <named-content xmlns:xlink="http://www.w3.org/1999/xlink" content-type="dwc:verbatimCoordinates" xlink:type="simple">36°39.5'N, 48°31.5'E</named-content>, 19 September 2011, leg. G.M. Kashani, one female (PCGMK1534); Mahneshan, 26 March 2012, leg. R. Sayadi, three males and five females (PCGMK1535); Mahneshan, 27 March 2012, leg. R. Sayadi, two males and eight females (PCGMK1536); Mahneshan, 25 April 2012, leg. R. Sayadi, ten males and ten females (PCGMK1540); Mahneshan, 26 April 2012, leg. R. Sayadi, two males and one female (PCGMK1541); Mahneshan, 26 April 2012, leg. R. Sayadi, two males and one female (IRIPP Iso-1046); Mahneshan, 6 July 2011, leg. Z. Rostami, three males and two females (PCGMK1597); Tarom, 4 April 2012, leg. A. Ayoubi, six males and five females (PCGMK1519); Qeydar, Panjeh-Ali Mount, 18 April 2013, two males and four females (PCGMK1609); Taham Dam, 6 Km to Golahrood Village, 28 April 2013, <!--PageBreak-->five males and six females (PCGMK1611); 10 Km N Halab, <named-content xmlns:xlink="http://www.w3.org/1999/xlink" content-type="dwc:verbatimCoordinates" xlink:type="simple">36°18.7'N, 48°07.0'E</named-content>, 29 September 2008, leg. G.M. Kashani &amp; E. Entezari, three males and one female (PCGMK1715); <bold>Kurdestan</bold>, Saghez to Saheb, <named-content xmlns:xlink="http://www.w3.org/1999/xlink" content-type="dwc:verbatimCoordinates" xlink:type="simple">36°12.0'N, 46°25.6'E</named-content>, 1 October 2008, leg. G.M. Kashani &amp; E. Entezari, two males and two females (PCGMK1346); <bold>West Azarbaijan</bold>, Piranshahr to Oshnavieh, Soufian Village, 2 October 2008, leg. G.M. Kashani &amp; E. Entezari, four males and one female (PCGMK1361), <bold>Qazvin</bold>, Boin Zahra, 30 June 2008, leg. G.M. Kashani, one male(PCGMK1627); <bold>Tehran</bold>, Pishva, <named-content xmlns:xlink="http://www.w3.org/1999/xlink" content-type="dwc:verbatimCoordinates" xlink:type="simple">35°12.4'N, 51°48.4'E</named-content>, 24 June 2008, leg. G.M. Kashani, two males, four females and two juvenile (PCGMK1434); <bold>Qom</bold>, Langrood Village, 2 April 2011, <!--PageBreak-->leg. G.M. Kashani, two males (PCGMK1593); Qanavat, 1 August 2013, leg. G.M. Kashani, seven males and ten females (PCGMK1678); Qom City, 1 August 2013, leg. G.M. Kashani, two males and two females (PCGMK1679).</p></tp:treatment-sec><tp:treatment-sec sec-type="Diagnosis"><title>Diagnosis.</title><p>Head with well developed lateral and median lobes. Male pereopod VII ischium with concave ventral margin. Male pleopod exopodite I with a deep hollow at apex.</p></tp:treatment-sec><tp:treatment-sec sec-type="Description"><title>Description.</title><p>Maximum length, male and female, 6 mm. Color pale brown with the usual pale muscles spots. Body outline as in Fig. <xref ref-type="fig" rid="F2">2A</xref>. Cephalon with well developed lateral and median lobes; frons with an incision in the middle, vertex with faint tubercles (Fig. <xref ref-type="fig" rid="F2">2B</xref>). Antenna surpassing the posterior margin of pereon-tergite I but not reaching the posterior margin of pereon-tergite II; fifth article of peduncle as long as flagellum, with length:width ratio 4:1; flagellum with two articles, proximal one shorter, flagellar articles ratio 1:1.5 (Fig. <xref ref-type="fig" rid="F2">2D</xref>).</p><fig id="F2" position="float" orientation="portrait"><label>Figure 2.</label><caption><p><italic><tp:taxon-name>Mongoloniscus persicus</tp:taxon-name></italic> sp. n., male, paratype. <bold>A</bold> body outline indicating the position of noduli laterales <bold>B</bold> cephalon and first pereonite <bold>C</bold> telson and uropods <bold>D</bold> antenna <bold>E</bold> pereopod 1 <bold>F</bold> pereopod 7. Scale = <bold>A–B</bold> 1 mm; <bold>C–G</bold> 0.5 mm.</p></caption><graphic xmlns:xlink="http://www.w3.org/1999/xlink" xlink:href="zookeys-440-045-g002.jpg" position="float" orientation="portrait" xlink:type="simple"/></fig><!--PageBreak--><p>Pereon covered with faint tubercles. Pereon-tergite I with rounded posterolateral margin. Noduli laterales on pereonites II to IV distinctly more distant from the lateral margins than those on pereonites I and V to VII (Fig. <xref ref-type="fig" rid="F2">2A</xref>).</p><p>Pleon slightly narrower than pereon (Fig. <xref ref-type="fig" rid="F2">2A</xref>). Telson triangular with slightly concave sides and rounded apex, surpassing uropod-protopodites but not reaching the middle of uropod-exopodites. Uropod-exopodites short, almost as long as telson (Fig. <xref ref-type="fig" rid="F2">2C</xref>). Pleopod exopodites I–V with monospiracular covered lungs (Fig. <xref ref-type="fig" rid="F3">3B–F</xref>).</p><fig id="F3" position="float" orientation="portrait"><label>Figure 3.</label><caption><p><italic><tp:taxon-name>Mongoloniscus persicus</tp:taxon-name></italic> sp. n., male, paratype. <bold>A</bold> pleopod endopodite 1 <bold>B</bold> pleopod exopodite 1 <bold>C</bold> pleopod 2 <bold>D</bold> pleopod exopodite 3 <bold>E</bold> pleopod exopodite 4 <bold>F</bold> pleopod exopodite 5. Scale = 0.1 mm.</p></caption><graphic xmlns:xlink="http://www.w3.org/1999/xlink" xlink:href="zookeys-440-045-g003.jpg" position="float" orientation="portrait" xlink:type="simple"/></fig><p>Male: Pereopods I–III merus and carpus with brushes of trifid setae (Fig. <xref ref-type="fig" rid="F2">2E</xref>). Pereopod I ischium triangular, carpus with depression on rostral surface equipped with slender scales; propodus narrow and long, proximal part of sternal margin with dense small scales, distal part bearing strong setae; dactylus with one dactylar and one ungual seta (Fig. <xref ref-type="fig" rid="F2">2E</xref>). Pereopod VII ischium with concave ventral margin, straight in smaller specimens; propodus narrow and long; dactylus with one dactylar and one ungual seta (Fig. <xref ref-type="fig" rid="F2">2F</xref>). Pleopod exopodite I with long hind lobe bearing a deep hollow and one short seta at apex, outer margin with no setae (Fig. <xref ref-type="fig" rid="F3">3B</xref>); endopodite I straight with triangular apical part slightly bent outwards and some short setae (Fig. <xref ref-type="fig" rid="F3">3A</xref>). Pleopod endopodite II longer than exopodite; exopodite triangular with a line of strong setae on outer margin (Fig. <xref ref-type="fig" rid="F3">3C</xref>). Pleopod exopodites III–V as in Fig. <xref ref-type="fig" rid="F3">3D–F</xref>.</p></tp:treatment-sec><tp:treatment-sec sec-type="Etymology"><title>Etymology.</title><p>Due to the broad geographical distribution of the species in Iran, the name of the species is after the old name of the country, Persia.</p></tp:treatment-sec><tp:treatment-sec sec-type="Remarks"><title>Remarks.</title><p>Prior to this study, the genus <italic><tp:taxon-name>Mongoloniscus</tp:taxon-name></italic> was only reported from eastern Asia (<xref ref-type="bibr" rid="B5">Kwon 1993</xref>; <xref ref-type="bibr" rid="B7">Schmalfuss 2003</xref>). <italic><tp:taxon-name>Mongoloniscus persicus</tp:taxon-name></italic> sp. n. is the first species of the genus <italic><tp:taxon-name>Mongoloniscus</tp:taxon-name></italic> to be reported from western Asia. It has a broad geographical distribution in the central and western parts of Iran. Ecologically, this species is well adapted to cultivated areas and exists in huge numbers in some habitats.</p></tp:treatment-sec><tp:treatment-sec sec-type="Distribution"><title>Distribution.</title><p>Iran.</p></tp:treatment-sec><ref-list><ref id="B5"><mixed-citation xmlns:xlink="http://www.w3.org/1999/xlink" xlink:type="simple"><person-group><name name-style="western"><surname>Kwon</surname><given-names>D</given-names></name></person-group> (<year>1993</year>) <article-title>Terrestrial Isopoda (Crustacea) from Korea.</article-title><source>Korean Journal of Zoology</source><volume>36</volume>: <fpage>133</fpage>–<lpage>158</lpage>.</mixed-citation></ref><ref id="B7"><mixed-citation xmlns:xlink="http://www.w3.org/1999/xlink" xlink:type="simple"><person-group><name name-style="western"><surname>Schmalfuss</surname><given-names>H</given-names></name></person-group> (<year>2003</year>) <article-title>World catalog of terrestrial isopods (Isopoda: Oniscidea).</article-title><source>Stuttgarter Beiträge zur Naturkunde, Serie A</source><volume>654</volume>: <fpage>1</fpage>–<lpage>341</lpage>.</mixed-citation></ref></ref-list></tp:taxon-treatment>
