# Supplementary material for: Description of two new species and redescription of one species of agnarid terrestrial isopods (Oniscidea, Agnaridae) from western Iran
Source: Zookeys. 2014 Sep 15;(440):45–56. doi: 10.3897/zookeys.440.7407 (PMC4195939; doi:10.3897/zookeys.440.7407)
Supplement: XML Treatment for Protracheoniscus darevskii [file zookeys.440.7407-treatment4.xml]

<!DOCTYPE tp:taxon-treatment
  PUBLIC "-//TaxonX//DTD Taxonomic Treatment Publishing DTD v0 20100105//EN" "tax-treatment-NSO.dtd">
<tp:taxon-treatment xmlns:tp="http://www.plazi.org/taxpub"><tp:treatment-meta><kwd-group><label>Taxon classification</label><kwd><named-content content-type="kingdom">Animalia</named-content></kwd><kwd><named-content content-type="order">Isopoda</named-content></kwd><kwd><named-content content-type="family">Agnaridae</named-content></kwd></kwd-group><mixed-citation publication-type="journal"><person-group><name><surname>Kashani</surname><given-names>Ghasem M.</given-names></name></person-group><article-title>Description of two new species and redescription of one species of agnarid terrestrial isopods (Oniscidea, Agnaridae) from western Iran</article-title><source>Zookeys</source><day>15</day><month>9</month><year>2014</year><volume>2014</volume><issue>440</issue><fpage>45</fpage><lpage>56</lpage><pub-id pub-id-type="doi">10.3897/zookeys.440.7407</pub-id></mixed-citation></tp:treatment-meta><tp:nomenclature><tp:taxon-name>
                            <tp:taxon-name-part taxon-name-part-type="genus">Protracheoniscus</tp:taxon-name-part>
                            <tp:taxon-name-part taxon-name-part-type="species">darevskii</tp:taxon-name-part>
                        </tp:taxon-name><tp:taxon-authority>Borutzky, 1975</tp:taxon-authority></tp:nomenclature><tp:treatment-sec sec-type="Material examined"><title>Material examined.</title><p><bold>West Azarbaijan</bold>, 58 Km N Mahabad, <named-content xmlns:xlink="http://www.w3.org/1999/xlink" content-type="dwc:verbatimCoordinates" xlink:type="simple">37°07.9'N, 45°26.3'E</named-content>, 4 October 2008, leg. G.M. Kashani &amp; Ehsan Entezari, eleven males, eight females and one juvenile (PCGMK1374); Urumiah to Miandoab, <named-content xmlns:xlink="http://www.w3.org/1999/xlink" content-type="dwc:verbatimCoordinates" xlink:type="simple">36°54.7'N, 45°44.9'E</named-content>, 4 Octo<!--PageBreak-->ber 2008, leg. G.M. Kashani &amp; E. Entezari, one male and one female (PCGMK1377); 5 Km S Miandoab, <named-content xmlns:xlink="http://www.w3.org/1999/xlink" content-type="dwc:verbatimCoordinates" xlink:type="simple">36°56.9'N, 46°09.9'E</named-content>, 4 October 2008, leg. G.M. Kashani &amp; E. Entezari, one male (PCGMK1381); <bold>Zanjan</bold>, Mahneshan, 26 April 2012, leg. R. Sayadi, one male (PCGMK1546); Mahneshan, 6 July 2011, leg. Z. Rostami, one male and one female (PCGMK1599); <bold>Kurdestan</bold>, 10 Km N Bijar, 30 August 2013, leg. E. Jazimagh, one male and one female (PCGMK1610); 10 Km N Bijar, 25 June 2013, leg. E. Jazimagh, ten males and fifteen female (PCGMK1677); 10 Km N Bijar, 30 August 2013, leg. E. Jazimagh, one male and one female (IRIPP Iso-1047).</p></tp:treatment-sec><tp:treatment-sec sec-type="Diagnosis"><title>Diagnosis.</title><p>Head with developed rounded lateral and median lobes. Male pereopod VII ischium with straight or concave ventral margin. Male pleopod exopodite I with a deep hollow or obliquely truncate apex. Endopodite I with an apical lobe equipped with small setae.</p></tp:treatment-sec><tp:treatment-sec sec-type="Redescription"><title>Redescription.</title><p>Maximum length, male and female, 10 mm. Color dark brown with the usual pale muscles spots. Body outline as in Fig. <xref ref-type="fig" rid="F4">4A</xref>. Cephalon with rounded <!--PageBreak-->lateral lobes not protruding compared with broadly rounded frons (Fig. <xref ref-type="fig" rid="F4">4B</xref>). Antenna long, surpassing the posterior margin of pereon-tergite III; fifth article of peduncle as long as flagellum, with length:width ratio 7:1; flagellum with two articles, proximal article as long as the distal one (Fig. <xref ref-type="fig" rid="F4">4D</xref>).</p><fig id="F4" position="float" orientation="portrait"><label>Figure 4.</label><caption><p><italic><tp:taxon-name>Protracheoniscus darevskii</tp:taxon-name></italic> Borutzky, 1975, male. <bold>A</bold> body outline indicating the position of noduli laterales <bold>B</bold> cephalon and first pereonite <bold>C</bold> telson and uropods <bold>D</bold> antenna <bold>E</bold> pereopod 1 <bold>F</bold> pereopod 7 <bold>G</bold> pereopod 7 ischium. Scale = <bold>A–C</bold> 1 mm; <bold>D–G</bold> 0.5 mm.</p></caption><graphic xmlns:xlink="http://www.w3.org/1999/xlink" xlink:href="zookeys-440-045-g004.jpg" position="float" orientation="portrait" xlink:type="simple"/></fig></tp:treatment-sec><tp:treatment-sec sec-type="Pereon smooth"><title>Pereon smooth.</title><p>Pereon-tergite I with rounded posterolateral margin. Noduli laterales on pereonites I to IV distinctly more distant from the lateral margins than those on pereonites V to VII (Fig. <xref ref-type="fig" rid="F4">4A</xref>).</p><p>Pleon narrower than pereon (Fig. <xref ref-type="fig" rid="F4">4A</xref>). Telson triangular with slightly concave sides and acute distal part (Fig. <xref ref-type="fig" rid="F4">4C</xref>). Uropod exopodites long, almost 2.5 times as long as telson (Fig. <xref ref-type="fig" rid="F4">4C</xref>). Pleopod exopodites I–V with monospiracular covered lungs (Fig. <xref ref-type="fig" rid="F5">5B–H</xref>).</p><fig id="F5" position="float" orientation="portrait"><label>Figure 5.</label><caption><p><italic><tp:taxon-name>Protracheoniscus darevskii</tp:taxon-name></italic> Borutzky, 1975, male. <bold>A</bold> pleopod endopodite 1 <bold>B–D</bold> pleopod exopodite 1 <bold>E</bold> pleopod 2 <bold>F</bold> pleopod exopodite 3 <bold>G</bold> pleopod exopodite 4 <bold>H</bold> pleopod exopodite 5. Scale = 0.1 mm.</p></caption><graphic xmlns:xlink="http://www.w3.org/1999/xlink" xlink:href="zookeys-440-045-g005.jpg" position="float" orientation="portrait" xlink:type="simple"/></fig><p>Male: Pereopods I–III merus and carpus with brushes of setae (Fig. <xref ref-type="fig" rid="F4">4E</xref>). Pereopod I ischium triangular, carpus with depression on rostral surface equipped with slender scales; propodus narrow and long, proximal part of sternal margin with dense small scales, distal part bearing strong setae; dactylus with one dactylar and one ungual seta (Fig. <xref ref-type="fig" rid="F4">4E</xref>). Pereopod VII ischium with straight or concave ventral margin, merus with a short crest on dorsal margin, propodus narrow and long, dactylus with one dactylar and one ungual seta (Fig. <xref ref-type="fig" rid="F4">4F, G</xref>). Pleopod exopodite I with long hind lobe bearing a deep hollow at apex, in smaller specimens with an obliquely truncate apex; outer margin with several spine setae (Fig. <xref ref-type="fig" rid="F5">5B–D</xref>); endopodite I straight with an apical lobe <!--PageBreak-->equipped with small setae (Fig. <xref ref-type="fig" rid="F5">5A</xref>). Pleopod endopodite II longer than exopodite; exopodite triangular with a line of strong setae on outer margin (Fig. <xref ref-type="fig" rid="F5">5E</xref>). Pleopod exopodites III–V as in Fig. <xref ref-type="fig" rid="F5">5F–H</xref>.</p></tp:treatment-sec><tp:treatment-sec sec-type="Remarks"><title>Remarks.</title><p>During the examination of type material of terrestrial isopods deposited in Zoological Museum of Moscow State University (ZMMU), it was revealed that the type material of <italic><tp:taxon-name>Protracheoniscus darevskii</tp:taxon-name></italic> is possibly lost. <xref ref-type="bibr" rid="B1">Borutzky (1975)</xref> described the species from Armenia and figured its diagnostic characters. <italic><tp:taxon-name>Protracheoniscus darevskii</tp:taxon-name></italic> is here redescribed on the new material from western Iran (Fig. <xref ref-type="fig" rid="F1">1</xref>).</p><p>This species is characterized by the male pleopod exopodite I possessing a deep hollow at apical part of distal margin and endopodite I with an apical lobe bearing small setae.</p></tp:treatment-sec><tp:treatment-sec sec-type="Distribution"><title>Distribution.</title><p>Southern Armenia: Megri District; western Iran.</p></tp:treatment-sec><tp:treatment-sec><!--Section generated to contain objects referenced in tp:taxon-treatment.--><fig id="F1" position="float" orientation="portrait"><label>Figure 1.</label><caption><p>Map of Iran indicating the sampling localities of <italic><tp:taxon-name>Mongoloniscus persicus</tp:taxon-name></italic> sp. n. (in black), <italic><tp:taxon-name>Protracheoniscus ehsani</tp:taxon-name></italic> sp. n. (in blue) and <italic><tp:taxon-name>Protracheoniscus darevskii</tp:taxon-name></italic> (in red).</p></caption><graphic xmlns:xlink="http://www.w3.org/1999/xlink" xlink:href="zookeys-440-045-g001.jpg" position="float" orientation="portrait" xlink:type="simple"/></fig></tp:treatment-sec><ref-list><ref id="B1"><mixed-citation xmlns:xlink="http://www.w3.org/1999/xlink" xlink:type="simple"><person-group><name name-style="western"><surname>Borutzky</surname><given-names>E</given-names></name></person-group> (<year>1975</year>) <article-title>New species of the genus <italic>Protrachoniscus</italic> (Isopoda, Oniscoidea).</article-title><source>Zoologicheskii Zhurnal</source><volume>54</volume>: <fpage>1783</fpage>–<lpage>1796</lpage>. <comment>[in Russian with English summary]</comment></mixed-citation></ref></ref-list></tp:taxon-treatment>
