# Supplementary material for: Description of two new species and redescription of one species of agnarid terrestrial isopods (Oniscidea, Agnaridae) from western Iran
Source: Zookeys. 2014 Sep 15;(440):45–56. doi: 10.3897/zookeys.440.7407 (PMC4195939; doi:10.3897/zookeys.440.7407)
Supplement: XML Treatment for Protracheoniscus ehsani [file zookeys.440.7407-treatment5.xml]

<!DOCTYPE tp:taxon-treatment
  PUBLIC "-//TaxonX//DTD Taxonomic Treatment Publishing DTD v0 20100105//EN" "tax-treatment-NSO.dtd">
<tp:taxon-treatment xmlns:tp="http://www.plazi.org/taxpub"><tp:treatment-meta><kwd-group><label>Taxon classification</label><kwd><named-content content-type="kingdom">Animalia</named-content></kwd><kwd><named-content content-type="order">Isopoda</named-content></kwd><kwd><named-content content-type="family">Agnaridae</named-content></kwd></kwd-group><mixed-citation publication-type="journal"><person-group><name><surname>Kashani</surname><given-names>Ghasem M.</given-names></name></person-group><article-title>Description of two new species and redescription of one species of agnarid terrestrial isopods (Oniscidea, Agnaridae) from western Iran</article-title><source>Zookeys</source><day>15</day><month>9</month><year>2014</year><volume>2014</volume><issue>440</issue><fpage>45</fpage><lpage>56</lpage><pub-id pub-id-type="doi">10.3897/zookeys.440.7407</pub-id></mixed-citation></tp:treatment-meta><tp:nomenclature><tp:taxon-name>
                            <tp:taxon-name-part taxon-name-part-type="genus">Protracheoniscus</tp:taxon-name-part>
                            <tp:taxon-name-part taxon-name-part-type="species">ehsani</tp:taxon-name-part>
                            <object-id xmlns:xlink="http://www.w3.org/1999/xlink" content-type="zoobank" xlink:type="simple">http://zoobank.org/2860DC91-D00D-41BE-B230-A51943AE76D0</object-id>
                        </tp:taxon-name><tp:taxon-status xmlns:xlink="http://www.w3.org/1999/xlink" xlink:type="simple">sp. n.</tp:taxon-status></tp:nomenclature><tp:treatment-sec sec-type="Material examined"><title>Material examined.</title><p>Holotype: male, 8 mm, <bold>Markazi</bold>, Saveh to Boin-Zahra, Vardeh, <named-content xmlns:xlink="http://www.w3.org/1999/xlink" content-type="dwc:verbatimCoordinates" xlink:type="simple">35°15.3'N, 50°16.5'E</named-content>, 18 July 2013, leg. G.M. Kashani &amp; B. Eshaghi (ZUTC Iso.1122).</p><p>Paratypes: <bold>Markazi</bold>, same data as holotype, one male and one female (IRIPP Iso.1049); same data as holotype, five males and seven females, some with marsupium (PCGMK 1652); Shazand, 9 October 2004, leg. G.M. Kashani, one male (PCGMK 1109); <bold>Qazvin</bold>, 20 Km N Qazvin, <named-content xmlns:xlink="http://www.w3.org/1999/xlink" content-type="dwc:verbatimCoordinates" xlink:type="simple">36°20.7'N, 50°10.7'E</named-content>, 19 July 2013, leg. G.M. Kashani &amp; B. Eshaghi, one male (SMNS T310); 20 Km N Qazvin, <named-content xmlns:xlink="http://www.w3.org/1999/xlink" content-type="dwc:verbatimCoordinates" xlink:type="simple">36°20.7'N, 50°10.7'E</named-content>, 19 July 2013, leg. G.M. Kashani &amp; B. Eshaghi, one female with marsupium (SMNS T311); 20 Km N Qazvin, <named-content xmlns:xlink="http://www.w3.org/1999/xlink" content-type="dwc:verbatimCoordinates" xlink:type="simple">36°20.7'N, 50°10.7'E</named-content>, 19 July 2013, leg. G.M. Kashani &amp; B. Eshaghi, two males and seven females (PCGMK 1675); Qazvin to Razmian, Barajin village, 19 July 2013, leg. G.M. Kashani &amp; B. Eshaghi, two females (IRIPP Iso.1048); Qazvin to Razmian, Barajin village, 19 July 2013, leg. G.M. Kashani &amp; B. Eshaghi, eight females, two males and seven juveniles (PCGMK 1669); <bold>Zanjan</bold>, 25 km to Chavarzaq from Zanjan, 28 April 2013, leg. G.M. Kashani, one male (PCGMK 1614); 25 km to Chavarzaq from Zanjan, 6 May 2013, leg. G.M. Kashani, one male and five females (PCGMK 1615); Abhar, <named-content xmlns:xlink="http://www.w3.org/1999/xlink" content-type="dwc:verbatimCoordinates" xlink:type="simple">36°09.4'N, 49°15.4'E</named-content>, 12 September 2013, leg. G.M. Kashani &amp; B. Eshaghi, four males and four females (PCGMK 1697); Abhar to Darasajin, <named-content xmlns:xlink="http://www.w3.org/1999/xlink" content-type="dwc:verbatimCoordinates" xlink:type="simple">36°03.6'N, 49°13.2'E</named-content>, 12 September 2013, leg. G.M. Kashani &amp; B. Eshaghi, three males and one female (IRIPP Iso.1050); Abhar to Darasajin, <named-content xmlns:xlink="http://www.w3.org/1999/xlink" content-type="dwc:verbatimCoordinates" xlink:type="simple">36°03.6'N, 49°13.2'E</named-content>, 12 September 2013, leg. G.M. Kashani &amp; B. Eshaghi, five males and four females (PCGMK 1699).</p></tp:treatment-sec><tp:treatment-sec sec-type="Diagnosis"><title>Diagnosis.</title><p>Head with developed rounded median lobe much more protruding than lateral ones. Male pereopod VII carpus with a triangle ridge on dorsal margin. Male pleopod endopodite I with two rows of long setae at apex.</p><!--PageBreak--></tp:treatment-sec><tp:treatment-sec sec-type="Description"><title>Description.</title><p>Maximum length, male 8 mm and female 11 mm. Color dark brown with the usual pale muscles spots. Body outline as in Fig. <xref ref-type="fig" rid="F6">6A</xref>. Cephalon with very small lateral lobes not protruding compared with broadly rounded frons (Fig. <xref ref-type="fig" rid="F6">6B</xref>). Antenna long, surpassing the posterior margin of pereon tergite III; fifth article of peduncle as long as flagellum, with length:width ratio 7:1; flagellum with two articles, proximal article as long as the distal one (Fig. <xref ref-type="fig" rid="F6">6D</xref>).</p><fig id="F6" position="float" orientation="portrait"><label>Figure 6.</label><caption><p><italic><tp:taxon-name>Protracheoniscus ehsani</tp:taxon-name></italic> sp. n., male, paratype. <bold>A</bold> body outline indicating the position of noduli laterales <bold>B</bold> cephalon and first pereonite <bold>C</bold> telson and uropods <bold>D</bold> antenna <bold>E</bold> pereopod 1 <bold>F</bold> pereopod 7 <bold>G</bold> pereopod 7 ischium. Scale = <bold>A–B</bold> 1 mm; <bold>C–G</bold> 0.5 mm.</p></caption><graphic xmlns:xlink="http://www.w3.org/1999/xlink" xlink:href="zookeys-440-045-g006.jpg" position="float" orientation="portrait" xlink:type="simple"/></fig></tp:treatment-sec><tp:treatment-sec sec-type="Pereon smooth"><title>Pereon smooth.</title><p>Pereon tergite I with rounded posterolateral margin. Noduli laterales on pereonites I to IV distinctly more distant from the lateral margins than those on pereonites V to VII (Fig. <xref ref-type="fig" rid="F6">6A</xref>).</p><p>Pleon narrower than pereon (Fig. <xref ref-type="fig" rid="F6">6A</xref>). Telson triangular in distal part, with rounded apex, slightly surpassing uropod protopodites (Fig. <xref ref-type="fig" rid="F6">6C</xref>). Uropod exopodites long, <!--PageBreak-->almost two times as long as telson (Fig. <xref ref-type="fig" rid="F6">6C</xref>). Pleopod exopodites I–V with monospiracular covered lungs (Fig. <xref ref-type="fig" rid="F7">7B–I</xref>).</p><fig id="F7" position="float" orientation="portrait"><label>Figure 7.</label><caption><p><italic><tp:taxon-name>Protracheoniscus ehsani</tp:taxon-name></italic> sp. n., male, paratype. <bold>A</bold> pleopod endopodite 1 <bold>B–E</bold> pleopod exopodite 1 <bold>F</bold> pleopod 2 <bold>G</bold> pleopod exopodite 3 <bold>H</bold> pleopod exopodite 4 <bold>I</bold> pleopod exopodite 5. Scale = 0.1 mm.</p></caption><graphic xmlns:xlink="http://www.w3.org/1999/xlink" xlink:href="zookeys-440-045-g007.jpg" position="float" orientation="portrait" xlink:type="simple"/></fig><p>Male: Pereopods I–III merus and carpus with brushes of setae (Fig. <xref ref-type="fig" rid="F6">6E</xref>). Pereopod I ischium triangular, carpus with depression on rostral surface equipped with slender scales; propodus narrow and long, proximal part of sternal margin concave with dense small scales, distal part bearing strong setae; dactylus with one dactylar and one ungual seta (Fig. <xref ref-type="fig" rid="F6">6E</xref>). Pereopod VII ischium with concave ventral margin, carpus with a triangle ridge in dorsal margin, propodus narrow and long, dactylus with one dactylar and one ungual seta (Fig. <xref ref-type="fig" rid="F6">6F, G</xref>). Pleopod exopodite I hind lobe variable in shape, with rounded short to truncate long distal margin; outer margin equipped with few to several strong setae (Fig. <xref ref-type="fig" rid="F7">7B–E</xref>); endopodite I straight with apical part slightly bent inwards bearing two rows of long setae (Fig. <xref ref-type="fig" rid="F7">7A</xref>). Pleopod endopodite II longer than <!--PageBreak-->exopodite; exopodite triangular, outer margin convex equipped with a line of strong setae (Fig. <xref ref-type="fig" rid="F7">7F</xref>). Pleopod exopodites III–V as in Fig. <xref ref-type="fig" rid="F7">7G–I</xref>.</p></tp:treatment-sec><tp:treatment-sec sec-type="Etymology"><title>Etymology.</title><p>The name of the species is after my late friend, Ehsan Entezari, who unfortunately passed away tragically during a field study.</p></tp:treatment-sec><tp:treatment-sec sec-type="Remarks"><title>Remarks.</title><p><italic><tp:taxon-name>Protracheoniscus ehsani</tp:taxon-name></italic> sp. n. is characterized by short lateral lobes of head, a triangle ridge on dorsal margin of male pereopod VII carpus, and two rows of long setae at apical part of male pleopod endopodite I. This species is similar to <italic><tp:taxon-name>Protracheoniscus darevskii</tp:taxon-name></italic>, but differs from that in the shape of pleopod endopodite and exopodite I, and in the conspicuous ridge on the dorsal margin of carpus of pereopod VII.</p></tp:treatment-sec><tp:treatment-sec sec-type="Distribution"><title>Distribution.</title><p>Central Iran.</p></tp:treatment-sec></tp:taxon-treatment>
